# Supplementary material for: Optimizing sgRNA structure to improve CRISPR-Cas9 knockout efficiency
Source: Genome Biol. 2015 Dec 15;16:280. doi: 10.1186/s13059-015-0846-3 (PMC4699467; doi:10.1186/s13059-015-0846-3)
Supplement: Additional file 3: Table S1. — sgRNA sequences. (XLSX 14 kb) [file 13059_2015_846_MOESM3_ESM.xlsx]

## Sheet: Sheet2
sgRNA Spacers			Sequence
Control-sgRNA			GATTATGGAAAACAGATGGCGTTTTAGAGCTAGAAATAGCAAGTTAAAATAAGGCTAGTCCGTTATCAACTTGAAAAAGTGGCACCGAGTCGGTGCttttt
Figure 1b	Spacer1	Original	GGACAGTAAGAAGGAAAAACGTTTTAGAGCTAGAAATAGCAAGTTAAAATAAGGCTAGTCCGTTATCAACTTGAAAAAGTGGCACCGAGTCGGTGCttttt
		O+1bp	GGACAGTAAGAAGGAAAAACGTTTTAGAGCTAtGAAAaTAGCAAGTTAAAATAAGGCTAGTCCGTTATCAACTTGAAAAAGTGGCACCGAGTCGGTGCttttt
		O+3bp	GGACAGTAAGAAGGAAAAACGTTTTAGAGCTAtgcGAAAgcaTAGCAAGTTAAAATAAGGCTAGTCCGTTATCAACTTGAAAAAGTGGCACCGAGTCGGTGCttttt
		O+5bp	GGACAGTAAGAAGGAAAAACGTTTTAGAGCTAtgctgGAAAcagcaTAGCAAGTTAAAATAAGGCTAGTCCGTTATCAACTTGAAAAAGTGGCACCGAGTCGGTGCttttt
		O+8bp	GGACAGTAAGAAGGAAAAACGTTTTAGAGCTAtgctgtttGAAAaaacagcaTAGCAAGTTAAAATAAGGCTAGTCCGTTATCAACTTGAAAAAGTGGCACCGAGTCGGTGCttttt
		O+10bp	GGACAGTAAGAAGGAAAAACGTTTTAGAGCTAtgctgttttgGAAAcaaaacagcaTAGCAAGTTAAAATAAGGCTAGTCCGTTATCAACTTGAAAAAGTGGCACCGAGTCGGTGCttttt
	Spacer2	Original	GTGAGTAGAGCGGAGGCAGGGTTTTAGAGCTAGAAATAGCAAGTTAAAATAAGGCTAGTCCGTTATCAACTTGAAAAAGTGGCACCGAGTCGGTGCttttt
		O+1bp	GTGAGTAGAGCGGAGGCAGGGTTTTAGAGCTAtGAAAaTAGCAAGTTAAAATAAGGCTAGTCCGTTATCAACTTGAAAAAGTGGCACCGAGTCGGTGCttttt
		O+3bp	GTGAGTAGAGCGGAGGCAGGGTTTTAGAGCTAtgcGAAAgcaTAGCAAGTTAAAATAAGGCTAGTCCGTTATCAACTTGAAAAAGTGGCACCGAGTCGGTGCttttt
		O+5bp	GTGAGTAGAGCGGAGGCAGGGTTTTAGAGCTAtgctgGAAAcagcaTAGCAAGTTAAAATAAGGCTAGTCCGTTATCAACTTGAAAAAGTGGCACCGAGTCGGTGCttttt
		O+8bp	GTGAGTAGAGCGGAGGCAGGGTTTTAGAGCTAtgctgtttGAAAaaacagcaTAGCAAGTTAAAATAAGGCTAGTCCGTTATCAACTTGAAAAAGTGGCACCGAGTCGGTGCttttt
		O+10bp	GTGAGTAGAGCGGAGGCAGGGTTTTAGAGCTAtgctgttttgGAAAcaaaacagcaTAGCAAGTTAAAATAAGGCTAGTCCGTTATCAACTTGAAAAAGTGGCACCGAGTCGGTGCttttt
Figure 1c	Spacer1	M1	GGACAGTAAGAAGGAAAAACGaTTTAGAGCTAGAAATAGCAAGTTAAAtTAAGGCTAGTCCGTTATCAACTTGAAAAAGTGGCACCGAGTCGGTGCttttt
		M2	GGACAGTAAGAAGGAAAAACGTaTTAGAGCTAGAAATAGCAAGTTAAtATAAGGCTAGTCCGTTATCAACTTGAAAAAGTGGCACCGAGTCGGTGCttttt
		M3	GGACAGTAAGAAGGAAAAACGTTaTAGAGCTAGAAATAGCAAGTTAtAATAAGGCTAGTCCGTTATCAACTTGAAAAAGTGGCACCGAGTCGGTGCttttt
		M4	GGACAGTAAGAAGGAAAAACGTTTaAGAGCTAGAAATAGCAAGTTtAAATAAGGCTAGTCCGTTATCAACTTGAAAAAGTGGCACCGAGTCGGTGCttttt
Figure 2a	Spacer1	Original	GGACAGTAAGAAGGAAAAACGTTTTAGAGCTAGAAATAGCAAGTTAAAATAAGGCTAGTCCGTTATCAACTTGAAAAAGTGGCACCGAGTCGGTGCttttt
		M	GGACAGTAAGAAGGAAAAACGTTTaAGAGCTAGAAATAGCAAGTTtAAATAAGGCTAGTCCGTTATCAACTTGAAAAAGTGGCACCGAGTCGGTGCttttt
		M+1bp	GGACAGTAAGAAGGAAAAACGTTTaAGAGCTAtGAAAaTAGCAAGTTtAAATAAGGCTAGTCCGTTATCAACTTGAAAAAGTGGCACCGAGTCGGTGCttttt
		M+2bp	GGACAGTAAGAAGGAAAAACGTTTaAGAGCTAtgGAAAcaTAGCAAGTTtAAATAAGGCTAGTCCGTTATCAACTTGAAAAAGTGGCACCGAGTCGGTGCttttt
		M+3bp	GGACAGTAAGAAGGAAAAACGTTTaAGAGCTAtgcGAAAgcaTAGCAAGTTtAAATAAGGCTAGTCCGTTATCAACTTGAAAAAGTGGCACCGAGTCGGTGCttttt
		M+4bp	GGACAGTAAGAAGGAAAAACGTTTaAGAGCTAtgctGAAAagcaTAGCAAGTTtAAATAAGGCTAGTCCGTTATCAACTTGAAAAAGTGGCACCGAGTCGGTGCttttt
		M+5bp	GGACAGTAAGAAGGAAAAACGTTTaAGAGCTAtgctgGAAAcagcaTAGCAAGTTtAAATAAGGCTAGTCCGTTATCAACTTGAAAAAGTGGCACCGAGTCGGTGCttttt
		M+6bp	GGACAGTAAGAAGGAAAAACGTTTaAGAGCTAtgctgtGAAAacagcaTAGCAAGTTtAAATAAGGCTAGTCCGTTATCAACTTGAAAAAGTGGCACCGAGTCGGTGCttttt
		M+7bp	GGACAGTAAGAAGGAAAAACGTTTaAGAGCTAtgctgttGAAAaacagcaTAGCAAGTTtAAATAAGGCTAGTCCGTTATCAACTTGAAAAAGTGGCACCGAGTCGGTGCttttt
		M+8bp	GGACAGTAAGAAGGAAAAACGTTTaAGAGCTAtgctgtttGAAAaaacagcaTAGCAAGTTtAAATAAGGCTAGTCCGTTATCAACTTGAAAAAGTGGCACCGAGTCGGTGCttttt
		M+9bp	GGACAGTAAGAAGGAAAAACGTTTaAGAGCTAtgctgttttGAAAaaaacagcaTAGCAAGTTtAAATAAGGCTAGTCCGTTATCAACTTGAAAAAGTGGCACCGAGTCGGTGCttttt
		M+10bp	GGACAGTAAGAAGGAAAAACGTTTaAGAGCTAtgctgttttgGAAAcaaaacagcaTAGCAAGTTtAAATAAGGCTAGTCCGTTATCAACTTGAAAAAGTGGCACCGAGTCGGTGCttttt
	Spacer2	Original	GTGAGTAGAGCGGAGGCAGGGTTTTAGAGCTAGAAATAGCAAGTTAAAATAAGGCTAGTCCGTTATCAACTTGAAAAAGTGGCACCGAGTCGGTGCttttt
		M	GTGAGTAGAGCGGAGGCAGGGTTTaAGAGCTAGAAATAGCAAGTTtAAATAAGGCTAGTCCGTTATCAACTTGAAAAAGTGGCACCGAGTCGGTGCttttt
		M+1bp	GTGAGTAGAGCGGAGGCAGGGTTTaAGAGCTAtGAAAaTAGCAAGTTtAAATAAGGCTAGTCCGTTATCAACTTGAAAAAGTGGCACCGAGTCGGTGCttttt
		M+2bp	GTGAGTAGAGCGGAGGCAGGGTTTaAGAGCTAtgGAAAcaTAGCAAGTTtAAATAAGGCTAGTCCGTTATCAACTTGAAAAAGTGGCACCGAGTCGGTGCttttt
		M+3bp	GTGAGTAGAGCGGAGGCAGGGTTTaAGAGCTAtgcGAAAgcaTAGCAAGTTtAAATAAGGCTAGTCCGTTATCAACTTGAAAAAGTGGCACCGAGTCGGTGCttttt
		M+4bp	GTGAGTAGAGCGGAGGCAGGGTTTaAGAGCTAtgctGAAAagcaTAGCAAGTTtAAATAAGGCTAGTCCGTTATCAACTTGAAAAAGTGGCACCGAGTCGGTGCttttt
		M+5bp	GTGAGTAGAGCGGAGGCAGGGTTTaAGAGCTAtgctgGAAAcagcaTAGCAAGTTtAAATAAGGCTAGTCCGTTATCAACTTGAAAAAGTGGCACCGAGTCGGTGCttttt
		M+6bp	GTGAGTAGAGCGGAGGCAGGGTTTaAGAGCTAtgctgtGAAAacagcaTAGCAAGTTtAAATAAGGCTAGTCCGTTATCAACTTGAAAAAGTGGCACCGAGTCGGTGCttttt
		M+7bp	GTGAGTAGAGCGGAGGCAGGGTTTaAGAGCTAtgctgttGAAAaacagcaTAGCAAGTTtAAATAAGGCTAGTCCGTTATCAACTTGAAAAAGTGGCACCGAGTCGGTGCttttt
		M+8bp	GTGAGTAGAGCGGAGGCAGGGTTTaAGAGCTAtgctgtttGAAAaaacagcaTAGCAAGTTtAAATAAGGCTAGTCCGTTATCAACTTGAAAAAGTGGCACCGAGTCGGTGCttttt
		M+9bp	GTGAGTAGAGCGGAGGCAGGGTTTaAGAGCTAtgctgttttGAAAaaaacagcaTAGCAAGTTtAAATAAGGCTAGTCCGTTATCAACTTGAAAAAGTGGCACCGAGTCGGTGCttttt
		M+10bp	GTGAGTAGAGCGGAGGCAGGGTTTaAGAGCTAtgctgttttgGAAAcaaaacagcaTAGCAAGTTtAAATAAGGCTAGTCCGTTATCAACTTGAAAAAGTGGCACCGAGTCGGTGCttttt
	Spacer3	Original	GTGTTCATCTTTGGTTTTGTGTTTTAGAGCTAGAAATAGCAAGTTAAAATAAGGCTAGTCCGTTATCAACTTGAAAAAGTGGCACCGAGTCGGTGCttttt
		M	GTGTTCATCTTTGGTTTTGTGTTTaAGAGCTAGAAATAGCAAGTTtAAATAAGGCTAGTCCGTTATCAACTTGAAAAAGTGGCACCGAGTCGGTGCttttt
		M+1bp	GTGTTCATCTTTGGTTTTGTGTTTaAGAGCTAtGAAAaTAGCAAGTTtAAATAAGGCTAGTCCGTTATCAACTTGAAAAAGTGGCACCGAGTCGGTGCttttt
		M+2bp	GTGTTCATCTTTGGTTTTGTGTTTaAGAGCTAtgGAAAcaTAGCAAGTTtAAATAAGGCTAGTCCGTTATCAACTTGAAAAAGTGGCACCGAGTCGGTGCttttt
		M+3bp	GTGTTCATCTTTGGTTTTGTGTTTaAGAGCTAtgcGAAAgcaTAGCAAGTTtAAATAAGGCTAGTCCGTTATCAACTTGAAAAAGTGGCACCGAGTCGGTGCttttt
		M+4bp	GTGTTCATCTTTGGTTTTGTGTTTaAGAGCTAtgctGAAAagcaTAGCAAGTTtAAATAAGGCTAGTCCGTTATCAACTTGAAAAAGTGGCACCGAGTCGGTGCttttt
		M+5bp	GTGTTCATCTTTGGTTTTGTGTTTaAGAGCTAtgctgGAAAcagcaTAGCAAGTTtAAATAAGGCTAGTCCGTTATCAACTTGAAAAAGTGGCACCGAGTCGGTGCttttt
		M+6bp	GTGTTCATCTTTGGTTTTGTGTTTaAGAGCTAtgctgtGAAAacagcaTAGCAAGTTtAAATAAGGCTAGTCCGTTATCAACTTGAAAAAGTGGCACCGAGTCGGTGCttttt
		M+7bp	GTGTTCATCTTTGGTTTTGTGTTTaAGAGCTAtgctgttGAAAaacagcaTAGCAAGTTtAAATAAGGCTAGTCCGTTATCAACTTGAAAAAGTGGCACCGAGTCGGTGCttttt
		M+8bp	GTGTTCATCTTTGGTTTTGTGTTTaAGAGCTAtgctgtttGAAAaaacagcaTAGCAAGTTtAAATAAGGCTAGTCCGTTATCAACTTGAAAAAGTGGCACCGAGTCGGTGCttttt
		M+9bp	GTGTTCATCTTTGGTTTTGTGTTTaAGAGCTAtgctgttttGAAAaaaacagcaTAGCAAGTTtAAATAAGGCTAGTCCGTTATCAACTTGAAAAAGTGGCACCGAGTCGGTGCttttt
		M+10bp	GTGTTCATCTTTGGTTTTGTGTTTaAGAGCTAtgctgttttgGAAAcaaaacagcaTAGCAAGTTtAAATAAGGCTAGTCCGTTATCAACTTGAAAAAGTGGCACCGAGTCGGTGCttttt
	Spacer4	Original	GTTTGCTTTAAAAGCCAGGAGTTTTAGAGCTAGAAATAGCAAGTTAAAATAAGGCTAGTCCGTTATCAACTTGAAAAAGTGGCACCGAGTCGGTGCttttt
		M	GTTTGCTTTAAAAGCCAGGAGTTTaAGAGCTAGAAATAGCAAGTTtAAATAAGGCTAGTCCGTTATCAACTTGAAAAAGTGGCACCGAGTCGGTGCttttt
		M+1bp	GTTTGCTTTAAAAGCCAGGAGTTTaAGAGCTAtGAAAaTAGCAAGTTtAAATAAGGCTAGTCCGTTATCAACTTGAAAAAGTGGCACCGAGTCGGTGCttttt
		M+2bp	GTTTGCTTTAAAAGCCAGGAGTTTaAGAGCTAtgGAAAcaTAGCAAGTTtAAATAAGGCTAGTCCGTTATCAACTTGAAAAAGTGGCACCGAGTCGGTGCttttt
		M+3bp	GTTTGCTTTAAAAGCCAGGAGTTTaAGAGCTAtgcGAAAgcaTAGCAAGTTtAAATAAGGCTAGTCCGTTATCAACTTGAAAAAGTGGCACCGAGTCGGTGCttttt
		M+4bp	GTTTGCTTTAAAAGCCAGGAGTTTaAGAGCTAtgctGAAAagcaTAGCAAGTTtAAATAAGGCTAGTCCGTTATCAACTTGAAAAAGTGGCACCGAGTCGGTGCttttt
		M+5bp	GTTTGCTTTAAAAGCCAGGAGTTTaAGAGCTAtgctgGAAAcagcaTAGCAAGTTtAAATAAGGCTAGTCCGTTATCAACTTGAAAAAGTGGCACCGAGTCGGTGCttttt
		M+6bp	GTTTGCTTTAAAAGCCAGGAGTTTaAGAGCTAtgctgtGAAAacagcaTAGCAAGTTtAAATAAGGCTAGTCCGTTATCAACTTGAAAAAGTGGCACCGAGTCGGTGCttttt
		M+7bp	GTTTGCTTTAAAAGCCAGGAGTTTaAGAGCTAtgctgttGAAAaacagcaTAGCAAGTTtAAATAAGGCTAGTCCGTTATCAACTTGAAAAAGTGGCACCGAGTCGGTGCttttt
		M+8bp	GTTTGCTTTAAAAGCCAGGAGTTTaAGAGCTAtgctgtttGAAAaaacagcaTAGCAAGTTtAAATAAGGCTAGTCCGTTATCAACTTGAAAAAGTGGCACCGAGTCGGTGCttttt
		M+9bp	GTTTGCTTTAAAAGCCAGGAGTTTaAGAGCTAtgctgttttGAAAaaaacagcaTAGCAAGTTtAAATAAGGCTAGTCCGTTATCAACTTGAAAAAGTGGCACCGAGTCGGTGCttttt
		M+10bp	GTTTGCTTTAAAAGCCAGGAGTTTaAGAGCTAtgctgttttgGAAAcaaaacagcaTAGCAAGTTtAAATAAGGCTAGTCCGTTATCAACTTGAAAAAGTGGCACCGAGTCGGTGCttttt
Figure 2b	Original		GGACAGTAAGAAGGAAAAACGTTTTAGAGCTAGAAATAGCAAGTTAAAATAAGGCTAGTCCGTTATCAACTTGAAAAAGTGGCACCGAGTCGGTGCttttt
	T2A	1	GGACAGTAAGAAGGAAAAACGaTTTAGAGCTAtgctgGAAAcagcaTAGCAAGTTAAAtTAAGGCTAGTCCGTTATCAACTTGAAAAAGTGGCACCGAGTCGGTGCttttt
		2	GGACAGTAAGAAGGAAAAACGTaTTAGAGCTAtgctgGAAAcagcaTAGCAAGTTAAtATAAGGCTAGTCCGTTATCAACTTGAAAAAGTGGCACCGAGTCGGTGCttttt
		3	GGACAGTAAGAAGGAAAAACGTTaTAGAGCTAtgctgGAAAcagcaTAGCAAGTTAtAATAAGGCTAGTCCGTTATCAACTTGAAAAAGTGGCACCGAGTCGGTGCttttt
		4	GGACAGTAAGAAGGAAAAACGTTTaAGAGCTAtgctgGAAAcagcaTAGCAAGTTtAAATAAGGCTAGTCCGTTATCAACTTGAAAAAGTGGCACCGAGTCGGTGCttttt
	T2C	1	GGACAGTAAGAAGGAAAAACGcTTTAGAGCTAtgctgGAAAcagcaTAGCAAGTTAAAgTAAGGCTAGTCCGTTATCAACTTGAAAAAGTGGCACCGAGTCGGTGCttttt
		2	GGACAGTAAGAAGGAAAAACGTcTTAGAGCTAtgctgGAAAcagcaTAGCAAGTTAAgATAAGGCTAGTCCGTTATCAACTTGAAAAAGTGGCACCGAGTCGGTGCttttt
		3	GGACAGTAAGAAGGAAAAACGTTcTAGAGCTAtgctgGAAAcagcaTAGCAAGTTAgAATAAGGCTAGTCCGTTATCAACTTGAAAAAGTGGCACCGAGTCGGTGCttttt
		4	GGACAGTAAGAAGGAAAAACGTTTcAGAGCTAtgctgGAAAcagcaTAGCAAGTTgAAATAAGGCTAGTCCGTTATCAACTTGAAAAAGTGGCACCGAGTCGGTGCttttt
	T2G	1	GGACAGTAAGAAGGAAAAACGgTTTAGAGCTAtgctgGAAAcagcaTAGCAAGTTAAAcTAAGGCTAGTCCGTTATCAACTTGAAAAAGTGGCACCGAGTCGGTGCttttt
		2	GGACAGTAAGAAGGAAAAACGTgTTAGAGCTAtgctgGAAAcagcaTAGCAAGTTAAcATAAGGCTAGTCCGTTATCAACTTGAAAAAGTGGCACCGAGTCGGTGCttttt
		3	GGACAGTAAGAAGGAAAAACGTTgTAGAGCTAtgctgGAAAcagcaTAGCAAGTTAcAATAAGGCTAGTCCGTTATCAACTTGAAAAAGTGGCACCGAGTCGGTGCttttt
		4	GGACAGTAAGAAGGAAAAACGTTTgAGAGCTAtgctgGAAAcagcaTAGCAAGTTcAAATAAGGCTAGTCCGTTATCAACTTGAAAAAGTGGCACCGAGTCGGTGCttttt
Figure3a	CCR5 Original	Spacer4	GTTTGCTTTAAAAGCCAGGAGTTTTAGAGCTAGAAATAGCAAGTTAAAATAAGGCTAGTCCGTTATCAACTTGAAAAAGTGGCACCGAGTCGGTGCttttt
		Spacer5	AACACCAGTGAGTAGAGCGGGTTTTAGAGCTAGAAATAGCAAGTTAAAATAAGGCTAGTCCGTTATCAACTTGAAAAAGTGGCACCGAGTCGGTGCttttt
		Spacer6	ATGAACACCAGTGAGTAGAGGTTTTAGAGCTAGAAATAGCAAGTTAAAATAAGGCTAGTCCGTTATCAACTTGAAAAAGTGGCACCGAGTCGGTGCttttt
		Spacer7	GCAGCATAGTGAGCCCAGAAGTTTTAGAGCTAGAAATAGCAAGTTAAAATAAGGCTAGTCCGTTATCAACTTGAAAAAGTGGCACCGAGTCGGTGCttttt
		Spacer8	GGCAGCATAGTGAGCCCAGAGTTTTAGAGCTAGAAATAGCAAGTTAAAATAAGGCTAGTCCGTTATCAACTTGAAAAAGTGGCACCGAGTCGGTGCttttt
		Spacer9	ATTTCCAAAGTCCCACTGGGGTTTTAGAGCTAGAAATAGCAAGTTAAAATAAGGCTAGTCCGTTATCAACTTGAAAAAGTGGCACCGAGTCGGTGCttttt
		Spacer10	GCTGCCGCCCAGTGGGACTTGTTTTAGAGCTAGAAATAGCAAGTTAAAATAAGGCTAGTCCGTTATCAACTTGAAAAAGTGGCACCGAGTCGGTGCttttt
		Spacer11	GGTACCTATCGATTGTCAGGGTTTTAGAGCTAGAAATAGCAAGTTAAAATAAGGCTAGTCCGTTATCAACTTGAAAAAGTGGCACCGAGTCGGTGCttttt
		Spacer12	ACACAGCATGGACGACAGCCGTTTTAGAGCTAGAAATAGCAAGTTAAAATAAGGCTAGTCCGTTATCAACTTGAAAAAGTGGCACCGAGTCGGTGCttttt
		Spacer13	AAAGCCAGGACGGTCACCTTGTTTTAGAGCTAGAAATAGCAAGTTAAAATAAGGCTAGTCCGTTATCAACTTGAAAAAGTGGCACCGAGTCGGTGCttttt
		Spacer14	AAGCCAGGACGGTCACCTTTGTTTTAGAGCTAGAAATAGCAAGTTAAAATAAGGCTAGTCCGTTATCAACTTGAAAAAGTGGCACCGAGTCGGTGCttttt
		Spacer15	AGCCAGGACGGTCACCTTTGGTTTTAGAGCTAGAAATAGCAAGTTAAAATAAGGCTAGTCCGTTATCAACTTGAAAAAGTGGCACCGAGTCGGTGCttttt
		Spacer16	GACAAGTGTGATCACTTGGGGTTTTAGAGCTAGAAATAGCAAGTTAAAATAAGGCTAGTCCGTTATCAACTTGAAAAAGTGGCACCGAGTCGGTGCttttt
		Spacer17	ATCTGGTAAAGATGATTCCTGTTTTAGAGCTAGAAATAGCAAGTTAAAATAAGGCTAGTCCGTTATCAACTTGAAAAAGTGGCACCGAGTCGGTGCttttt
		Spacer18	GATCTGGTAAAGATGATTCCGTTTTAGAGCTAGAAATAGCAAGTTAAAATAAGGCTAGTCCGTTATCAACTTGAAAAAGTGGCACCGAGTCGGTGCttttt
		Spacer19	GCTGTGTTTGCGTCTCTCCCGTTTTAGAGCTAGAAATAGCAAGTTAAAATAAGGCTAGTCCGTTATCAACTTGAAAAAGTGGCACCGAGTCGGTGCttttt
	CCR5 Optimized	Spacer4	GTTTGCTTTAAAAGCCAGGAGTTTgAGAGCTAtgctgGAAAcagcaTAGCAAGTTcAAATAAGGCTAGTCCGTTATCAACTTGAAAAAGTGGCACCGAGTCGGTGCttttt
		Spacer5	AACACCAGTGAGTAGAGCGGGTTTgAGAGCTAtgctgGAAAcagcaTAGCAAGTTcAAATAAGGCTAGTCCGTTATCAACTTGAAAAAGTGGCACCGAGTCGGTGCttttt
		Spacer6	ATGAACACCAGTGAGTAGAGGTTTgAGAGCTAtgctgGAAAcagcaTAGCAAGTTcAAATAAGGCTAGTCCGTTATCAACTTGAAAAAGTGGCACCGAGTCGGTGCttttt
		Spacer7	GCAGCATAGTGAGCCCAGAAGTTTgAGAGCTAtgctgGAAAcagcaTAGCAAGTTcAAATAAGGCTAGTCCGTTATCAACTTGAAAAAGTGGCACCGAGTCGGTGCttttt
		Spacer8	GGCAGCATAGTGAGCCCAGAGTTTgAGAGCTAtgctgGAAAcagcaTAGCAAGTTcAAATAAGGCTAGTCCGTTATCAACTTGAAAAAGTGGCACCGAGTCGGTGCttttt
		Spacer9	ATTTCCAAAGTCCCACTGGGGTTTgAGAGCTAtgctgGAAAcagcaTAGCAAGTTcAAATAAGGCTAGTCCGTTATCAACTTGAAAAAGTGGCACCGAGTCGGTGCttttt
		Spacer10	GCTGCCGCCCAGTGGGACTTGTTTgAGAGCTAtgctgGAAAcagcaTAGCAAGTTcAAATAAGGCTAGTCCGTTATCAACTTGAAAAAGTGGCACCGAGTCGGTGCttttt
		Spacer11	GGTACCTATCGATTGTCAGGGTTTgAGAGCTAtgctgGAAAcagcaTAGCAAGTTcAAATAAGGCTAGTCCGTTATCAACTTGAAAAAGTGGCACCGAGTCGGTGCttttt
		Spacer12	ACACAGCATGGACGACAGCCGTTTgAGAGCTAtgctgGAAAcagcaTAGCAAGTTcAAATAAGGCTAGTCCGTTATCAACTTGAAAAAGTGGCACCGAGTCGGTGCttttt
		Spacer13	AAAGCCAGGACGGTCACCTTGTTTgAGAGCTAtgctgGAAAcagcaTAGCAAGTTcAAATAAGGCTAGTCCGTTATCAACTTGAAAAAGTGGCACCGAGTCGGTGCttttt
		Spacer14	AAGCCAGGACGGTCACCTTTGTTTgAGAGCTAtgctgGAAAcagcaTAGCAAGTTcAAATAAGGCTAGTCCGTTATCAACTTGAAAAAGTGGCACCGAGTCGGTGCttttt
		Spacer15	AGCCAGGACGGTCACCTTTGGTTTgAGAGCTAtgctgGAAAcagcaTAGCAAGTTcAAATAAGGCTAGTCCGTTATCAACTTGAAAAAGTGGCACCGAGTCGGTGCttttt
		Spacer16	GACAAGTGTGATCACTTGGGGTTTgAGAGCTAtgctgGAAAcagcaTAGCAAGTTcAAATAAGGCTAGTCCGTTATCAACTTGAAAAAGTGGCACCGAGTCGGTGCttttt
		Spacer17	ATCTGGTAAAGATGATTCCTGTTTgAGAGCTAtgctgGAAAcagcaTAGCAAGTTcAAATAAGGCTAGTCCGTTATCAACTTGAAAAAGTGGCACCGAGTCGGTGCttttt
		Spacer18	GATCTGGTAAAGATGATTCCGTTTgAGAGCTAtgctgGAAAcagcaTAGCAAGTTcAAATAAGGCTAGTCCGTTATCAACTTGAAAAAGTGGCACCGAGTCGGTGCttttt
		Spacer19	GCTGTGTTTGCGTCTCTCCCGTTTgAGAGCTAtgctgGAAAcagcaTAGCAAGTTcAAATAAGGCTAGTCCGTTATCAACTTGAAAAAGTGGCACCGAGTCGGTGCttttt
Figure 3b	CD4 Original	Spacer1	GCGCGATCATTCAGCTTGGAGTTTTAGAGCTAGAAATAGCAAGTTAAAATAAGGCTAGTCCGTTATCAACTTGAAAAAGTGGCACCGAGTCGGTGCttttt
		Spacer2	GTCAGCGCGATCATTCAGCTGTTTTAGAGCTAGAAATAGCAAGTTAAAATAAGGCTAGTCCGTTATCAACTTGAAAAAGTGGCACCGAGTCGGTGCttttt
		Spacer3	AGTGCCTAAAAGGGACTCCCGTTTTAGAGCTAGAAATAGCAAGTTAAAATAAGGCTAGTCCGTTATCAACTTGAAAAAGTGGCACCGAGTCGGTGCttttt
		Spacer4	ACCAGAAGCAAGTGCCTAAAGTTTTAGAGCTAGAAATAGCAAGTTAAAATAAGGCTAGTCCGTTATCAACTTGAAAAAGTGGCACCGAGTCGGTGCttttt
		Spacer5	AGAAGAGCATACAATTCCACGTTTTAGAGCTAGAAATAGCAAGTTAAAATAAGGCTAGTCCGTTATCAACTTGAAAAAGTGGCACCGAGTCGGTGCttttt
		Spacer6	AAGTGGTGCTGGGCAAAAAAGTTTTAGAGCTAGAAATAGCAAGTTAAAATAAGGCTAGTCCGTTATCAACTTGAAAAAGTGGCACCGAGTCGGTGCttttt
		Spacer7	GATTTCCCAGAATCTTTATCGTTTTAGAGCTAGAAATAGCAAGTTAAAATAAGGCTAGTCCGTTATCAACTTGAAAAAGTGGCACCGAGTCGGTGCttttt
		Spacer8	GGAATTGTATGCTCTTCTTCGTTTTAGAGCTAGAAATAGCAAGTTAAAATAAGGCTAGTCCGTTATCAACTTGAAAAAGTGGCACCGAGTCGGTGCttttt
	CD4 Optimized	Spacer1	GCGCGATCATTCAGCTTGGAGTTTgAGAGCTAtgctgtGAAAacagcaTAGCAAGTTcAAATAAGGCTAGTCCGTTATCAACTTGAAAAAGTGGCACCGAGTCGGTGCttttt
		Spacer2	GTCAGCGCGATCATTCAGCTGTTTgAGAGCTAtgctgtGAAAacagcaTAGCAAGTTcAAATAAGGCTAGTCCGTTATCAACTTGAAAAAGTGGCACCGAGTCGGTGCttttt
		Spacer3	AGTGCCTAAAAGGGACTCCCGTTTgAGAGCTAtgctgtGAAAacagcaTAGCAAGTTcAAATAAGGCTAGTCCGTTATCAACTTGAAAAAGTGGCACCGAGTCGGTGCttttt
		Spacer4	ACCAGAAGCAAGTGCCTAAAGTTTgAGAGCTAtgctgtGAAAacagcaTAGCAAGTTcAAATAAGGCTAGTCCGTTATCAACTTGAAAAAGTGGCACCGAGTCGGTGCttttt
		Spacer5	AGAAGAGCATACAATTCCACGTTTgAGAGCTAtgctgtGAAAacagcaTAGCAAGTTcAAATAAGGCTAGTCCGTTATCAACTTGAAAAAGTGGCACCGAGTCGGTGCttttt
		Spacer6	AAGTGGTGCTGGGCAAAAAAGTTTgAGAGCTAtgctgtGAAAacagcaTAGCAAGTTcAAATAAGGCTAGTCCGTTATCAACTTGAAAAAGTGGCACCGAGTCGGTGCttttt
		Spacer7	GATTTCCCAGAATCTTTATCGTTTgAGAGCTAtgctgtGAAAacagcaTAGCAAGTTcAAATAAGGCTAGTCCGTTATCAACTTGAAAAAGTGGCACCGAGTCGGTGCttttt
		Spacer8	GGAATTGTATGCTCTTCTTCGTTTgAGAGCTAtgctgtGAAAacagcaTAGCAAGTTcAAATAAGGCTAGTCCGTTATCAACTTGAAAAAGTGGCACCGAGTCGGTGCttttt
Figure 3c	CCR5 Original	Spacer5	AACACCAGTGAGTAGAGCGGGTTTTAGAGCTAGAAATAGCAAGTTAAAATAAGGCTAGTCCGTTATCAACTTGAAAAAGTGGCACCGAGTCGGTGCttttt
		Spacer7	GCAGCATAGTGAGCCCAGAAGTTTTAGAGCTAGAAATAGCAAGTTAAAATAAGGCTAGTCCGTTATCAACTTGAAAAAGTGGCACCGAGTCGGTGCttttt
		Spacer8	GGCAGCATAGTGAGCCCAGAGTTTTAGAGCTAGAAATAGCAAGTTAAAATAAGGCTAGTCCGTTATCAACTTGAAAAAGTGGCACCGAGTCGGTGCttttt
		Spacer9	ATTTCCAAAGTCCCACTGGGGTTTTAGAGCTAGAAATAGCAAGTTAAAATAAGGCTAGTCCGTTATCAACTTGAAAAAGTGGCACCGAGTCGGTGCttttt
		Spacer10	GCTGCCGCCCAGTGGGACTTGTTTTAGAGCTAGAAATAGCAAGTTAAAATAAGGCTAGTCCGTTATCAACTTGAAAAAGTGGCACCGAGTCGGTGCttttt
		Spacer11	GGTACCTATCGATTGTCAGGGTTTTAGAGCTAGAAATAGCAAGTTAAAATAAGGCTAGTCCGTTATCAACTTGAAAAAGTGGCACCGAGTCGGTGCttttt
		Spacer16	GACAAGTGTGATCACTTGGGGTTTTAGAGCTAGAAATAGCAAGTTAAAATAAGGCTAGTCCGTTATCAACTTGAAAAAGTGGCACCGAGTCGGTGCttttt
		Spacer17	ATCTGGTAAAGATGATTCCTGTTTTAGAGCTAGAAATAGCAAGTTAAAATAAGGCTAGTCCGTTATCAACTTGAAAAAGTGGCACCGAGTCGGTGCttttt
		Spacer18	GATCTGGTAAAGATGATTCCGTTTTAGAGCTAGAAATAGCAAGTTAAAATAAGGCTAGTCCGTTATCAACTTGAAAAAGTGGCACCGAGTCGGTGCttttt
		Spacer19	GCTGTGTTTGCGTCTCTCCCGTTTTAGAGCTAGAAATAGCAAGTTAAAATAAGGCTAGTCCGTTATCAACTTGAAAAAGTGGCACCGAGTCGGTGCttttt
	T to A	Spacer5	AACACCAGTGAGTAGAGCGGGTTTaAGAGCTAtgctgGAAAcagcaTAGCAAGTTcAAATAAGGCTAGTCCGTTATCAACTTGAAAAAGTGGCACCGAGTCGGTGCttttt
		Spacer7	GCAGCATAGTGAGCCCAGAAGTTTaAGAGCTAtgctgGAAAcagcaTAGCAAGTTcAAATAAGGCTAGTCCGTTATCAACTTGAAAAAGTGGCACCGAGTCGGTGCttttt
		Spacer8	GGCAGCATAGTGAGCCCAGAGTTTaAGAGCTAtgctgGAAAcagcaTAGCAAGTTcAAATAAGGCTAGTCCGTTATCAACTTGAAAAAGTGGCACCGAGTCGGTGCttttt
		Spacer9	ATTTCCAAAGTCCCACTGGGGTTTaAGAGCTAtgctgGAAAcagcaTAGCAAGTTcAAATAAGGCTAGTCCGTTATCAACTTGAAAAAGTGGCACCGAGTCGGTGCttttt
		Spacer10	GCTGCCGCCCAGTGGGACTTGTTTaAGAGCTAtgctgGAAAcagcaTAGCAAGTTcAAATAAGGCTAGTCCGTTATCAACTTGAAAAAGTGGCACCGAGTCGGTGCttttt
		Spacer11	GGTACCTATCGATTGTCAGGGTTTaAGAGCTAtgctgGAAAcagcaTAGCAAGTTcAAATAAGGCTAGTCCGTTATCAACTTGAAAAAGTGGCACCGAGTCGGTGCttttt
		Spacer16	GACAAGTGTGATCACTTGGGGTTTaAGAGCTAtgctgGAAAcagcaTAGCAAGTTcAAATAAGGCTAGTCCGTTATCAACTTGAAAAAGTGGCACCGAGTCGGTGCttttt
		Spacer17	ATCTGGTAAAGATGATTCCTGTTTaAGAGCTAtgctgGAAAcagcaTAGCAAGTTcAAATAAGGCTAGTCCGTTATCAACTTGAAAAAGTGGCACCGAGTCGGTGCttttt
		Spacer18	GATCTGGTAAAGATGATTCCGTTTaAGAGCTAtgctgGAAAcagcaTAGCAAGTTcAAATAAGGCTAGTCCGTTATCAACTTGAAAAAGTGGCACCGAGTCGGTGCttttt
		Spacer19	GCTGTGTTTGCGTCTCTCCCGTTTaAGAGCTAtgctgGAAAcagcaTAGCAAGTTcAAATAAGGCTAGTCCGTTATCAACTTGAAAAAGTGGCACCGAGTCGGTGCttttt
	T to C	Spacer5	AACACCAGTGAGTAGAGCGGGTTTcAGAGCTAtgctgGAAAcagcaTAGCAAGTTcAAATAAGGCTAGTCCGTTATCAACTTGAAAAAGTGGCACCGAGTCGGTGCttttt
		Spacer7	GCAGCATAGTGAGCCCAGAAGTTTcAGAGCTAtgctgGAAAcagcaTAGCAAGTTcAAATAAGGCTAGTCCGTTATCAACTTGAAAAAGTGGCACCGAGTCGGTGCttttt
		Spacer8	GGCAGCATAGTGAGCCCAGAGTTTcAGAGCTAtgctgGAAAcagcaTAGCAAGTTcAAATAAGGCTAGTCCGTTATCAACTTGAAAAAGTGGCACCGAGTCGGTGCttttt
		Spacer9	ATTTCCAAAGTCCCACTGGGGTTTcAGAGCTAtgctgGAAAcagcaTAGCAAGTTcAAATAAGGCTAGTCCGTTATCAACTTGAAAAAGTGGCACCGAGTCGGTGCttttt
		Spacer10	GCTGCCGCCCAGTGGGACTTGTTTcAGAGCTAtgctgGAAAcagcaTAGCAAGTTcAAATAAGGCTAGTCCGTTATCAACTTGAAAAAGTGGCACCGAGTCGGTGCttttt
		Spacer11	GGTACCTATCGATTGTCAGGGTTTcAGAGCTAtgctgGAAAcagcaTAGCAAGTTcAAATAAGGCTAGTCCGTTATCAACTTGAAAAAGTGGCACCGAGTCGGTGCttttt
		Spacer16	GACAAGTGTGATCACTTGGGGTTTcAGAGCTAtgctgGAAAcagcaTAGCAAGTTcAAATAAGGCTAGTCCGTTATCAACTTGAAAAAGTGGCACCGAGTCGGTGCttttt
		Spacer17	ATCTGGTAAAGATGATTCCTGTTTcAGAGCTAtgctgGAAAcagcaTAGCAAGTTcAAATAAGGCTAGTCCGTTATCAACTTGAAAAAGTGGCACCGAGTCGGTGCttttt
		Spacer18	GATCTGGTAAAGATGATTCCGTTTcAGAGCTAtgctgGAAAcagcaTAGCAAGTTcAAATAAGGCTAGTCCGTTATCAACTTGAAAAAGTGGCACCGAGTCGGTGCttttt
		Spacer19	GCTGTGTTTGCGTCTCTCCCGTTTcAGAGCTAtgctgGAAAcagcaTAGCAAGTTcAAATAAGGCTAGTCCGTTATCAACTTGAAAAAGTGGCACCGAGTCGGTGCttttt
	T to G	Spacer5	AACACCAGTGAGTAGAGCGGGTTTgAGAGCTAtgctgGAAAcagcaTAGCAAGTTcAAATAAGGCTAGTCCGTTATCAACTTGAAAAAGTGGCACCGAGTCGGTGCttttt
		Spacer7	GCAGCATAGTGAGCCCAGAAGTTTgAGAGCTAtgctgGAAAcagcaTAGCAAGTTcAAATAAGGCTAGTCCGTTATCAACTTGAAAAAGTGGCACCGAGTCGGTGCttttt
		Spacer8	GGCAGCATAGTGAGCCCAGAGTTTgAGAGCTAtgctgGAAAcagcaTAGCAAGTTcAAATAAGGCTAGTCCGTTATCAACTTGAAAAAGTGGCACCGAGTCGGTGCttttt
		Spacer9	ATTTCCAAAGTCCCACTGGGGTTTgAGAGCTAtgctgGAAAcagcaTAGCAAGTTcAAATAAGGCTAGTCCGTTATCAACTTGAAAAAGTGGCACCGAGTCGGTGCttttt
		Spacer10	GCTGCCGCCCAGTGGGACTTGTTTgAGAGCTAtgctgGAAAcagcaTAGCAAGTTcAAATAAGGCTAGTCCGTTATCAACTTGAAAAAGTGGCACCGAGTCGGTGCttttt
		Spacer11	GGTACCTATCGATTGTCAGGGTTTgAGAGCTAtgctgGAAAcagcaTAGCAAGTTcAAATAAGGCTAGTCCGTTATCAACTTGAAAAAGTGGCACCGAGTCGGTGCttttt
		Spacer16	GACAAGTGTGATCACTTGGGGTTTgAGAGCTAtgctgGAAAcagcaTAGCAAGTTcAAATAAGGCTAGTCCGTTATCAACTTGAAAAAGTGGCACCGAGTCGGTGCttttt
		Spacer17	ATCTGGTAAAGATGATTCCTGTTTgAGAGCTAtgctgGAAAcagcaTAGCAAGTTcAAATAAGGCTAGTCCGTTATCAACTTGAAAAAGTGGCACCGAGTCGGTGCttttt
		Spacer18	GATCTGGTAAAGATGATTCCGTTTgAGAGCTAtgctgGAAAcagcaTAGCAAGTTcAAATAAGGCTAGTCCGTTATCAACTTGAAAAAGTGGCACCGAGTCGGTGCttttt
		Spacer19	GCTGTGTTTGCGTCTCTCCCGTTTgAGAGCTAtgctgGAAAcagcaTAGCAAGTTcAAATAAGGCTAGTCCGTTATCAACTTGAAAAAGTGGCACCGAGTCGGTGCttttt
Figure 5	CCR5 sp3	Original	GTGTTCATCTTTGGTTTTGTGTTTTAGAGCTAGAAATAGCAAGTTAAAATAAGGCTAGTCCGTTATCAACTTGAAAAAGTGGCACCGAGTCGGTGCttttt
		Mut	GTGTTCATCTTTGGTTTTGTGTTTaAGAGCTAGAAATAGCAAGTTtAAATAAGGCTAGTCCGTTATCAACTTGAAAAAGTGGCACCGAGTCGGTGCttttt
		O+5bp	GTGTTCATCTTTGGTTTTGTGTTTTAGAGCTAtgctgGAAAcagcaTAGCAAGTTAAAATAAGGCTAGTCCGTTATCAACTTGAAAAAGTGGCACCGAGTCGGTGCttttt
		Mut+5bp	GTGTTCATCTTTGGTTTTGTGTTTaAGAGCTAtgctgGAAAcagcaTAGCAAGTTtAAATAAGGCTAGTCCGTTATCAACTTGAAAAAGTGGCACCGAGTCGGTGCttttt
	T7 template CD4 sp7	Original	TTAATACGACTCACTATAg GATTTCCCAGAATCTTTATCGTTTTAGAGCTAGAAATAGCAAGTTAAAATAAGGCTAGTCCGTTATCAACTTGAAAAAGTGGCACCGAGTCGGTGCt
		Mut	TTAATACGACTCACTATAg GATTTCCCAGAATCTTTATCGTTTcAGAGCTAGAAATAGCAAGTTgAAATAAGGCTAGTCCGTTATCAACTTGAAAAAGTGGCACCGAGTCGGTGCt
		O+5bp	TTAATACGACTCACTATAg GATTTCCCAGAATCTTTATCGTTTTAGAGCTAtgctgtGAAAacagcaTAGCAAGTTAAAATAAGGCTAGTCCGTTATCAACTTGAAAAAGTGGCACCGAGTCGGTGCt
		Mut+5bp	TTAATACGACTCACTATAg GATTTCCCAGAATCTTTATCGTTTgAGAGCTAtgctgtGAAAacagcaTAGCAAGTTcAAATAAGGCTAGTCCGTTATCAACTTGAAAAAGTGGCACCGAGTCGGTGCt
Figure 6	CCR5 sp3	Original	GTGTTCATCTTTGGTTTTGTGTTTTAGAGCTAGAAATAGCAAGTTAAAATAAGGCTAGTCCGTTATCAACTTGAAAAAGTGGCACCGAGTCGGTGCttttt
		Mut	GTGTTCATCTTTGGTTTTGTGTTTaAGAGCTAGAAATAGCAAGTTtAAATAAGGCTAGTCCGTTATCAACTTGAAAAAGTGGCACCGAGTCGGTGCttttt
		O+5bp	GTGTTCATCTTTGGTTTTGTGTTTTAGAGCTAtgctgGAAAcagcaTAGCAAGTTAAAATAAGGCTAGTCCGTTATCAACTTGAAAAAGTGGCACCGAGTCGGTGCttttt
		Mut+5bp	GTGTTCATCTTTGGTTTTGTGTTTaAGAGCTAtgctgGAAAcagcaTAGCAAGTTtAAATAAGGCTAGTCCGTTATCAACTTGAAAAAGTGGCACCGAGTCGGTGCttttt
